# Supplementary material for: Evaluating Efficacy of a COVID-19 Alternative Care Site Preparedness Assessment Tool for Catastrophic Healthcare Surge Capacity during Pandemic Response
Source: Healthcare (Basel). 2023 Jan 21;11(3):324. doi: 10.3390/healthcare11030324 (PMC9914666; doi:10.3390/healthcare11030324)
Supplement: Supplementary file 1 [file healthcare-11-00324-s001.zip]

Archive with 1 entries (1 files):
- healthcare-2065691-supplementary.pdf
